# Supplementary material for: Predicting loss of hepatitis B surface antigen and evaluating the durability of functional cure induced by pegylated interferon alpha: insights from a real-world study
Source: PeerJ. 2026 Jan 21;14:e20587. doi: 10.7717/peerj.20587 (PMC12831512; doi:10.7717/peerj.20587)
Supplement: Supplemental Information 4 [file peerj-14-20587-s004.xls]

## Sheet: data
id	Consolidate	vaccine	AGE	SEX	NAs	Cirrhosis	Fatty liver	Splenomegaly	HBsAg	HBsAb	HBeAg	HBeAb	HBcAb	DNA	AST	ALT	Y-GT	TBIL	IBIL	TP	Alb	12HBsAg	12HBsAb	12HBeAg	12HBeAb	12HBcAb	12HBV DNA	12WBC	12RBC	12PLT	12LYM	12AST	12ALT	12Y-GT	12TBIL	12IBIL	12TP	12Alb	24HBsAg	24HBsAb	24HBeAg	24HBeAb	24HBcAb	24HBV DNA	24WBC	24RBC	24PLT	24LYM	24AST
1	1	1	52	0	0	0	0	0	7.7	0.62	0.01	213.39	120.18	0	15	11	14	9.3	5.8	71.9	43.9	2.52	3.58	0.01	261.45	113.42	0	5.59	4.55	134	1.92
2	1	1	47	1	1	0	0	0	1.92	0.01	0.01	56.22	223.9	0													0												0.36	0.01	0.01	74.35	240.39		2.5	4.23	94	0.75	36
3	0	1	29	1	1	0	1	0	18.4	0.98	0.57	0.03	8.04	0													0												1.96	1.76	0.38	0.01	8.51		2.91	4.7	93	1.09	43
4	1	1	42	1	1	0	1	0	68.75	0.73	0.01	7.33	215.08	0	15	9	15	14.2	9.2	71.2	45.3	1.21	0.59	0.01	13.85	97.1	0	2.55	4.21	146	1.26	31	33	30	9.7	5.5	70.1	43.7	0.21	3.43	0.01	274.37	293.7		2.76	4.31	169	1.26	22
5	0	1	38	1	1	0	1	0	16.82	0.01	0.01	35.27	47.87	2.94349													0												0.01	6.19	0.01	13.38	48.44		3.97	4.39	149	1.7	242
6	1	1	48	1	1	0	1	0	515	0.01	0.01	146.57	73.26	0	27	23	75	10.9	7.2	77	50	4.04	0.01	0.01	227.96	157.45	0	4.1	4.52	183	1.37	33	24	127	12.7	7.9	77.5	46.2
7	0	0	37	1	1	0	0	0	3766	0.01	0.01	173.82	112.36	0	21	21	11	7.1	4	75.9	45.6						0												0.31	0.98	0.01	81.03	168.73		3.63	4.49	51	1.46	176
8	1	1	47	0	0	0	0	0	16.58	1.53	0.01	137.04	109.9	2.26482	26	17	14	10.5	6.4	83	47.5	0.51	4.41	0.01	161.12	208.04	0	2.11	4.3	98	0.61	86	92	51	7.1	4.1	73.4	43.9	0.01	9.87	0.01	106.42	139.4		1.83	3.9	125	0.66	52
9	1	1	25	1	1	0	1	0	54.52	0.01	0.01	24.02	181.42	2.22272	21	41	26	8.6	5	78.7	48.9						0												0.21	0.01	0.01	101.36	199.56		2.61	5.13	161	1.13	44
10	1	1	35	1	0	0	1	0	364	0.01	0.01	220.55	134.18	3.9196	21	25	26	17.2	11.3	79.8	48	1.28	0.01	0.01	160.09	101.42	2.4216	3.67	4.83	84	0.61	296	208	219	18.5	9.4	70	43.2	0.11	4.44	0.01	48.13	77.84		3.71	4.73	83	0.83	57
11	0	1	47	1	1	0	0	0	16500	0.01	0.01	119.55	112.71	0	16	16	18	11.3	6.8	74.9	48.6	1.24	0.01	0.01	44.98	91.26	0	2.49	4.82	87	1.02	49	68	124	14.1	6.9	69.7	42.7	0.02	29.21	0.01	167.52	159.66		2.8	5.08	70	1.22	92
12	0	1	28	0	1	0	0	0	87.99	0.27	0.11	2.69	79.34	0	16	20	10	7.7	4.5	79.9	45.2	1.71	6.59	0.05	2.26	105.11	0	3.3	5.14	161	1.05	66	29	33	6	3.8	75.6	42.1
13	1	1	36	1	1	0	1	0	697	0.01	0.01	227.15	173.2	0	25	22	25	17.7	12	77.4	48.7	2.05	0.01	0.01	58.03	45.17	0	3.21	5.11	102	0.78	55	76	43	15.5	10.2	68.5	42.6	0.43	4.85	0.01	55.53	46.74		2.01	4.97	109	0.67	73
14	1	1	38	1	1	0	0	0	4.13	0.01	0.01	122.63	158.69	0	24	40	26	12.9	8.3	81.1	48.5						0
15	1	1	47	1	1	0	0	0	35					0								0.05	0.01	0.01	32.08	342.79	0	3.53	4.26	104	1.54	82	30	104	11.3	6	78.4	47.5	0.05	61.18	0.01	30.83	150.35		3.43	4.01	100	1.91	49
16	0	1	32	1	0	0	1	0	141.53					3.79239								868	0.01	0.14	2.59	464.48	0												73.86	0.01	0.13	1.75	569.52
17	1	1	30	1	1	0	0	0	92.71	0.01	0.27	2.38	218.05	0								0.59	1.92	0.14	1.86	53.88	0	3.27	4.83	88	1.22	73	102	82	7.7	4.1	77.4	46.9	0.01	29.83	0.06	2.34	120.83		2.73	4.48	93	0.9	53
18	0	1	36	1	1	0	1	0	342	0.01	0.01	241.43	253.23	0	25	28	51	15.7	9.7	78.2	49.7	166	0.01	0.01	87.32	73.44	0	4.16	5.48	99	1.85	35	27	170	13.3	7.1	74.8	45.4	0.56	3.15	0.01	68.59	77.16		4.67	4.68	101	1.54	37
19	0	1	31	1	1	0	1	0	68.39	7.14	0.11	4.3	210.53	0	18	34	44	8.7	5.3	78.1	46.9	0.42	2.89	0.1	2.05	220.37	0	2.9	4.68	4.68	1.44	69	72	89	13.3	7.7	72.9	48.9
20	0	1	32	1	1	0	0	0	64.1					0	35	84						59.1	0.01	0.01	148.96	150.35	0
21	1	1	38	1	1	0	0	0	244	0.01	0.02	3.83	281.7	1.94201	32	37	30	10.7	6.1	75.5	46.8						0												0.02	99.97	0.01	27.85	92.05		2.67	4.42	103	0.79	37
22	1	1	31	0	0	0	0	0	11.76	0.01	0.01	223.91	124.42	0	23	23	9	14.1	10.3	74.3	47.2	0.34	0.01	0.01	127.69	64.61	0	2.96	4.34	110	1.38	48	27	119	8	4.7	70.6	44.3	2.72	0.01	0.01	221.54	130.09		2.54	4.16	106	0.95	28
23	1	1	34	1	0	0	1	0	3.09	0.38	0.01	183.46	104.46	0	32	62	44	16.2	9.8	75.9	46.5	0.31	0.01	0.01	239.45	89.1	0	3.54	5.25	134	1.3	48	85	86	11.7	6.5	72.4	45.6	0.01	52.03	0.01	208.65	58.22		3.28	5.09	148	1.4	39
24	1	1	40	1	1	1	0	1	506.1	0.01	0.01	2.19	121.56	0	21	20	19	15.1	10.1	77.5	47.7	158	0.01	0.01	2.26	81.86	0	4.06	5.04	78	0.9	79	58	47	17.7	10.2	72.6	45.1	0.31	0.01	0.01	1.84	16.81		3.42	4.85	71	1.15	54
25	0	1	32	0	1	0	0	0	69.73	0.01	0.01	53.69	84.62	0													0
26	1	1	48	0	1	0	0	0	1360	1.98	0.01	475.28	102.67	0								1.03	0.01	0.01	100.73	90.88	0	2.63	4.08	80	0.95	119	63	145	12.2	6	68.1	42.9
27	0	1	34	1	1	0	0	0	2775	0.01	0.01	120.37	123.85	2.55751								393	0.01	0.01	153.78	100.49	2.40483	3.98	4.25	83	0.76	164	57	99	9.2	3.8	75.7	46.1	1.17	0.01	0.01	171.51	89.08	1.85431	3.94	3.8	90	0.77	116
28	0	0	39	1	1	0	0	0	15.09	0.92	0.01	2.15	214.58	0	26	34	17	12.8	7.9	76.5	49.4	1.15	26.3	0.01	2.26	120.78	0	3.32	4.83	55	1.16	45	52	34	8.9	4.7	75.8	45.7	0.21	81.14	0.01	2.43	227.25	#NUM!
29	0	1	51	1	0	0	0	0	1.41	0.01	0.01	2.91	170.02	2.36736								0.56	1.35	0.01	3.33	219.86	0	3.6	4.02	101	1.23	33	21	36	12.8	7	82.1	44.9	0.01	38.85	0.01	2.14	157.46	#NUM!
30	1	1	20	0	0	0	0	0	735	0.01	0.01	6.92	91.57	4.80072	27	35	18	4.2	2.4	75	47.8						0												2.61	0.01	0.01	195.44	67.76	#NUM!					34
31	0	1	54	1	1	0	1	0	5.01	0.01	0.01	3.92	102.74	0								0.57	0.01	0.04	1.98	70.97	0												0.01	21.77	0.01	3.97	72.79	#NUM!
32	0	1	30	1	1	0	0	0	2031	0.01	0.01	118.87	94.6	0	19	11	13	13.5	8.9	77.3	53	142.18	0.01	0.01	71.1	139.11	0	2.4	4.47	127	1	99	90	84	9.6	5.5	69.3	46.5	3.63	0.48	0.01	137.71	149.2	#NUM!	1.97	3.88	86	0.98	67
33	0	1	25	1	1	0	0	0	16500	0.94	105.84	0.03	115.08	0								7788	0.01	10.42	2.16	120.13	0												14.23iu					#NUM!
34	1	1	32	0	0	0	0	0	237	0.15	0.01	158.15	297.51	1.98677	16	12	18	9.1	5.3	78.3	46.4	0.03	94.35	0.01	138.46	91.36	0												0.01	129.04	0.01	85.04	74.69	#NUM!
35	0	1	31	1	0	0	0	0	195.11	4.05	0.25	2.54	153.72	0	19	20	50	7.5	4.7	72.4	45.2						0												0.99	2.72	0.05	2.57	56.56	#NUM!	3.64	4.92	95	2.01	26
36	0	1	44	1	0	0	1	0	101	0.08				0	19	20	23	15.5	10.6	78.8	49.1	1.13	0.01	0.01	119.41	277.9	0	3.16	5.11	134	1.58	50	27	39	16.7	10.3	81.3	49.4	0.01iu	1.52	0.27s	0.01s	8.95s	#NUM!
37	0	1	50	1	1	0	1	0	16.55	0.01	0.01	110.28	134.79	0													0												2.86	0.01	0.01	197.74	163.69	#NUM!	2.69	4.62	159	1.37	78
38	1	1	28	1	1	0	0	0	24.57	0.01	0.34	2.57	29	0								2.59	1.17	0.26	2.42	34.13	0	3.8	4.68	116	1.1	41	75	49	9.5	6.7	77.1	49.1	0.00iu	88.15	1.35s	1.81s	7.43s	#NUM!
39	0	1	38	1	1	0	1	0	1198	0.01	0.01	196.79	147.24	2.04922	19	26	25	15.8	10.8	72.2	45.4	1163	0.01	0.01	44.29	192.35	0	2.4	5.18	96	1.25	51	25	120	13.5	7.6	69.8	45.5	672	0.01	0.01	20.24	167.67	#NUM!	2.58	4.72	112	0.79	31
40	0	1	38	1	1	0	0	0	1445	0.01	0.01	7.52	123.62	0	15	14	18	8.9	5.3	67.9	45.7	12.33	0.01	0.01	4.6	197.87	0	4.1	4.82	80	1.41	48	51	74	8.7	4.8	63.1	39						#NUM!
41	1	1	34	1	0	0	1	0	1125	0.01	0.01	230.62	124.72	4.7348	24	36	25	8.3	5.3	75.9	49.5	3.27iu	3.03	0.38s	0.01s	8.30s	0	2.04	5.17	72	0.98	51	39	45	13.6	8.1	72.4	47.3	0.03	25.75	0.01	193.61	222.58	#NUM!	2.32	4.63	82	1.22	43
42	1	1	38	0	1	0	1	0	8104	0.01	80.99	0.01	274.14	0								2813	0.01	10.57	2.03	114.14	0	1.69	4.31	74	0.74	76	73	23	11.5	5.6	72.9	46.5	0.53	0.01	0.76	2.12	144.71	#NUM!
43	0	1	43	1	1	0	1	0		0.01	0.01	2.15	265.07	0								1.4	1.39	0.01	3.46	99.19	0					44	21	77	10.8	5.6	75.3	45	0.01	161.48	0.01	2.57	159.48	#NUM!					46
44	1	1	42	0	1	0	0	0	967	0.01	0.01	13.32	178.3	0	25	21	20	8	4.8	73.6	47.6	0.14	9.8	0.01	3.97	256.23	0												0.08	46.15	0.01	4.8	209.39	#NUM!
45	0	1	52	1		0	0	0	1217	0.01	0.01	2.96	116.66	0	22	18	13	16	11	83.9	46.8	36.78	0.01	0.01	2.72	124.22	0	3.3	4.17	82	1.65	81	42	61	11.2	6.3	79.7	43.5	9.5	1.03	0.01	2.3	81.52	#NUM!	7.44	3.01	245	1.12	20
46	0	1	26	0	1	0	0	0	945	1.56	0.01	2.48	90.64	0								42.38	37.98	0.01	2.29	48.7	0												8.01	39.42	0.01	2.42	221.77	#NUM!	2.35	3.52	113	0.93	47
47	1	1	44	1	0	0	0	0	25.069	0.01	0.01	180.96	112.58	2.57403								0.01	0.64	0.01	233.46	160.03	0	2.69	4.29	90	0.97	164	82	222	8.9	3.9	67.4	41.2	0.01	32.28	0.01	156.58	66.54	#NUM!	2.72	4.21	93	1.03	254
48	0	1	40	0	1	0	0	0	1687	0.01	0.56	2.23	95.58	0								741	0.01	0.12	2.26	191.37	0	4.71	4.2	187	1.04	38	44	54	7.3	4.2	76.4	44.9	7.88	0.01	0.1	1.63	122.7	#NUM!	3.54	3.61	167	1.3	41
49	1	1	41	1	1	0	0	0	472	0.01	0.01	78.37	40.65	0	21	12	16	17	11	72.1	47.3	1.65	0.01	0.01	133.39	140.08	0	3.2	4.2	94	0.99	126	61	155	12.3	5.6	70.6	40.9	0.01	0.01	0.01	112.69	106.83	#NUM!	3	4.53	101	1.22	58
50	1	1	29	0	1	0	0	0	160	0.01	0.01	2.96	46.02	0	15	18	12	12.4	7.5	74.6	47.2	16.68	0.01	0.01	4.43	306.79	0	3.73	4.17	95	1.37	54	102	47	12.3	7.1	73.1	45.9	0.41	0.01	0.01	6.4	76.83	#NUM!					50
51	0	1	36	1	1	0	0	0	66.64	0.01	71.88	0.88	136.85	0	19	22	25	11.5	6.8	76.1	45.3	37.74	0.01	34.17	2.52	198.36	0	3.3	4.48	139	1.44	30	50	31	6.7	3.7	69.6	28.5	1.05	0.01	8.82	2.58	79.12	#NUM!	4.28	4.46	189	1.28	28
52	1	1	44	1	1	0	0	1	22.61	0.01	0.01	150.24	138.247	0	20	20	13	13.5	8.7	72.7	46.8	0.49	7.44	0.01	219.21	212.77	0	2.96	4.7	152	1.08	31	38	22	11	6.3	66.1	45.6	0.01	1.33	0.01	80.05	73.66	#NUM!	3.66	4.31	146	0.99	22
53	1	1	31	1	0	0	0	0	1.64	0.01	0.01	13.01	271.29	3.68753								0.01	1.46	0.01	5.69	121.49	0	3.28	4.46	113	1.04	40	36	35	19.4	11	75.4	44.1	0.01	1.46	0.01	5.69	121.49	#NUM!	3.28	4.46	113	1.04	40
54	1	1	32	1	1	0	1	0	42.56	0.01	0.07	3.54	90.66	0								42.6	0.01	0.04	1.85	52.76	0												2.15	0.8	0.03	0.68	3.97	#NUM!	3.27	3.87	135	1.38	48
55	1	1	52	0	1	0	0	0	89.35	0.01	0.01	262.1	206.71	0	23	14	11	7.1	4.2	82.5	48.4	3.29	0.01	0.01	129.44	86.95	0	3.69	3.54	194	1.76	49	42	15	6.3	3.7	85.6	46	0.01	43.88	0.01	157.47	191.32	#NUM!	3.2	3.11	164	1.11	81
56	1	1	33	0	0	0	0	0	328	8.23	0.01	266	146.93	2.96426	18	16	12	10.9	6.2	79.8	49.6	0.32	7.17	0.01	115.75	106.17	0	2.58	4.52	103	0.78	91	84	91	6.5	3.1	77.1	44.7	0.01	61.83	0.01	257.86	125.77	#NUM!	2.37	4.38	87	0.85	79
57	0	1	30	1	1	0	0	0	252	0.01	0.04	2.58	78.3	0	23	20	15	14.3	9.1	75.9	49.9	6.06	0.01	0.01	1.44	45.19	0	3.68	4.45	165	1.2	25	28	43	8.5	4.5	69.9	48.2	1.19	0.01	0.01	1.96	76.91	#NUM!	2.95	4.81	155	1.29	36
58	1	1	40	0	0	0	0	0	16.31	6.12	0.01	191.38	97.04	4.11727	22	13	19	8.3	5.3	77.2	44.1						0												0.58	3.24	0.01	175.5	192.75	#NUM!	2.31	3.42	70	1.16	37
59	1	1	41	1	1	0	0	0	3.78	6.18	0.01	72.56	106.51	0								0.56	7.69	0.01	148.67	223.13	0	4.7	4.88	96	1.02	44	13	43	10.4	4.9	70.3	39	0.01	82.73	0.01	87.8	91.02	#NUM!	3.56	4.42	96	1.13	59
60	0	1	38	0	1	0	1	0	350	1.04	0.52	1.1	37.31	0	16	16	13	15	9.3	73.9	45.9						0																	#NUM!
61	1	1	44	1	1	0	1	0	317.86	0.01	0.01	22.53	239.88	2.15229	28	49	25	21.3	15.3	73.8	46.5	0.52	3.97	0.01	12.68	335.67	0	2.43	5.05	92	0.86	145	123	107	23	13.6	73.3	46.2	0.21	2.11	0.01	10.54	207.14	#NUM!					58
62	1	0	40	1	1	0	1	0	125	0.01	0.18	1.56	25.31	0													0																	#NUM!
63	0	1	30	0		0	0	0	1431	4.73	0.01	203.5	190.36	0								2.12	139.23	0.01	145.28	112.4	0																	#NUM!
64	1	1	40	0	1	0	0	0	66	0.01	0.02	2.17	43.73	0								0.22	2.41	0.01	2.27	35.73	0	3.37	4.97	111	1.19	76	30	30	5.3	2.7	79.5	46.4	0.01	33.41	0.01	1.22	7.95	#NUM!	3.09	4.65	102	1.04	77
65	0	1	29	1	1	0	0	0	35.71	0.01	0.03	2.55	140.35	0	23	28	17	12.8	8.1	74.1	47.4	0.01	25.13	0.01	3.02	214.06	0	4.24	5.17	61	1.92	49	57	78	7.3	4.5	67.8	24.9						#NUM!
66	1	1	36	0	1	0	0	0	1507	3.8	0.12	2.14	94.32	0	44	35	9	22.6	14	81.3	46.3	18.14	2.51	0.19	2.4	201.9	0	6.54	3.91	164	1.35	44	11	13	8.4	4.4	75.7	43.3	7.02	4.43	0.25	2.4	106.62	#NUM!	4.75	4.24	155	1.33	47
67	1	1	54	1	1	0	0	0	6	0.01	0.01	43.31	156.47	0	23	23	21	16.3	10.5	74.6	46.3	0.8	0.01	0.01	13.74	184.36	0	2.81	4.67	68	0.7	92	104	93	16.5	9.5	77.6	47.4	0.21	6.66	0.01	11.1	162.9	#NUM!	4.81	4.29	95	1.37	40
68	0	1	33	1	1	0	0	0	0.59	0.41	0.01	97.15	45.49	0													0												0.01	3.74	0.01	31.67	3.94	#NUM!
69	1	1	56	1	0	0	0	0	1.29	0.01	0.01	25.8	120.77	2.22789	24	20	16	12.2	7.4	75.6	47.7	0.59	0.01	0.01	12.64	118.51	0	3.92	4.32	110	1.17	28	19	25	12.2	6.6	75.3	41.7	0.36	0.01	0.01	9.17	190.9	#NUM!	2.84	3.94	119	1.13	25
70	0	1	58	1	1	0	0	0	37.93	0.01	0.01	95.05	69.32	0	24	16	17	14.2	8.4	77.9	49.3	0.54	0.01	0.01	154.5	314.8	0	2.47	3.96	85	1.01	81	61	38	9.4	4.8	72.1	43.9	0.01	53.29	0.01	110.57	107.62	#NUM!	2.12	3.86	103	0.8	51
71	0	1	57	1	1	0	1	0	1.28	5.13	0.01	156.22	228.75	0	71	47	43	13.9	9.8	77	45.5	1.14	0.93	0.01	56.92	61.28	0	4.23	5.17	138	1.09	113	119	90	12.2	7.3	74.8	45	0.55	0.01	0.01	75.08	179.35	#NUM!	3.86	4.83	138	0.64	74
72	0	1	34	1	1	0	1	0	35.47	1.66	0.6	2.31	1.82	0								0.56	0.01	0.27	1.49	1.55	0																	#NUM!
73	0	1	39	0	1	0	1	0	38.73	0.01	0.31	5.95	191.15	0	21	30	26	4.4	2.1	73.3	43.2	0.31	0.92	0.23	2.85	136.21	0	4.13	4.4	165	0.81	85	98	127	8.1	4.3	81.5	44.4						#NUM!
74	1	0	42	1	1	0	0	0	50.99	0.01	0.22	3.43	81.65	0	25	30	18	16.8	10.5	72.7	47.8	0.53	0.01	0.05	2.63	66.25	0	2.04	4.21	97	1.03	43	42	38	10.5	6.1	69.9	44.9	0.13	0.01	0.07	1.19	37.37	#NUM!
75	0	1	40	1	1	0	0	0	20.87	0.01	0.01	189.59	309.84	0	21	15	22	26.7	18.3	85.5	50.6	1.43	1.24	0.01	69.45	83.74	0												0.55	0.35	0.01	136.93	91.52	#NUM!					49
76	0	1	28	0	1	0	0	0	0.67	5.52	0.01	2.58	376.06	0													0																	#NUM!
77	0	1	30	0	1	0	0	0	1.2	0.76	0.18	2.25	336.41	0								0.11	9.64	0.01	2.39	75.05	0																	#NUM!
78	1	1	52	0	1	0	0	0	19.62	0.01	0.01	2.49	46.93	0	23	17	13	11.8	8.4	76.6	43.6	0.41	0.01	0.01	2.19	84.96	0					49	35	28	8.5	4.6	76.9	45.8	0.01	0.01	0.01	2.68	33.85	#NUM!					31
79	1	0	30	0	1	0	0	0	537	0.01	0.01	2.02	22.85	0	14	13	9	4.7	2.6	75.5	43.7						0												0.05	67.55	0.01	2	12.61	#NUM!	3.24	4.38	199	1.14	111
80	0	0	36	1	0	0	0	1	6.84	0.01	0.01	68.49	132.81	2.16732	21	21	21	14.9	10.2	68.4	47.2	0.11	23.01	0.01	52.54	166.19	0	2.08	4.83	86	0.71	87	83	111	12.9	8.4	67.9	45.5						#NUM!
81	0	1	40	0		0	0	0	510	0.01	0.01	175.88	106.26	2.65128	15	9	8	7.6	4.7	71.9	45.3						0												0.41	0.01	0.01	173.34	321.88	#NUM!	3.46	4.1	114	0.89	139
82	1	1	29	1	1	0	0	0	0.7	0.01	0.37	2.55	126.66	0	23	23	18	39.9	29.7	81.7	53.1	0.21	0.01	0.12	2.76	87.29	0	2.54	4.86	92	1.09	41	50	25	29.7	20.4	72	44.8	0.01	130.04	0.01	5.52	146.35	#NUM!	2.13	4.26	76	0.86	25
83	0	1	38	1	1	0	0	0	90.2	0.01	0.01	2.01	139.67	0	22	18	17	4.2	2.4	73.9	46.4	36.53	0.01	0.01	2.09	173.15	0	3.61	4.63	92	1.04	201	76	72	10.6	4.3	69.1	41.2	0.58	8.64	0.01	1.98	164.5	#NUM!	2.99	4.21	108	1.19	61
84	0	1	41	1	1	0	1	0	31.23	0.01	0.01	178.18	127.71	0													0																	#NUM!
85	0	1	48	1	1	0	0	0	270.35	36.2	0.01	33	212.41	0	18	30	15	20.4	12.7	76.9	50.9	0.51	21.22	0.01	15.04	221.27	0	2.89	4.8	62	1.17	116	195	79	17	7.9	73.9	47	0.06	23.46	0.01	6.85	201.49	#NUM!	2.53	4.56	54	0.94	82
86	1	1	39	1	1	0	0	0	360	0.01	0.02	4.67	75.61	0	18	15	16	109	7.1	78.3	49.9	0.01	9.88	0.01	8.2	163.71	0	1.65	4.38	90	0.76	69	54	73	7.3	3.9	72.8	43.2	0.01	9.31	0.01	174.58	202.76	#NUM!	1.14	4.17	75	0.56	76
87	1	1	38	1	1	1	0	1	1680	0.01	0.01	89.28	55.32	0	43	38	81	12.7	7.8	82.1	48.4	1.07	6.27	0.01	120.93	62.27	0	2.31	5.08	81	1	277	175	511	12.7	5.3	70.2	41.6	0.21	9.96	0.01	105.15	193.95	#NUM!					182
88	0	1	34	0	1	0	1	0	15882	0.01	71.17	0.01	167.6	0	36	67	68	15.6	10	77.6	48.6						0												4.55	0.31	0.36	1.51	64.24	#NUM!	2.66	3.31	220	1.09	44
89	0	1	43	1	1	0	0	0	32.78	2.02	0.01	137.57	171.26	0	24	19	18	8.3	5.2	82.7	47.4	7.91	1.39	0.01	112.38	159.46	0	2.53	4.87	113	0.93	49	41	48	12.2	7.7	74	45.5	3.07	6.4	0.01	83.2	71.91	#NUM!	2.47	4.84	120	0.7	40
90	0	1	32	1	1	0	1	0	920	0.01	41.67	2.89	74.95	2.53908								3.17	0.01	0.57	3.74	245.59	0	2.28	5.23	142	0.84	135	82	242	41.3	2.7	70.6	42.1						#NUM!
91	0	1	50	1	1	0	0	0	38.91	0.01	0.01	129.96	157.96	0	35	21	27	18.6	12.8	79.6	50.1	1.14	0.01	0.01	149.11	140.81	0	3.12	4.21	130	1.24	23	21	43	10.7	7	71.1	7	0.02	0.01	0.01	150.91	206.26	#NUM!	2.83	4.02	145	1.14	33
92	0	0	26	1	0	0	0	0	3082	0.01	0.01	182.37	174.94	0	16	14	12	15.7	9.7	75	47.5	28.21	0.01	0.01	247.19	689.12	0	5.06	4.73	145	1.45	120	158	77	9.2	4.4	79.2	48.6	0.05	0.01	0.01	282.81	145.28	#NUM!	6.6	4.46	135	1.75	29
93	1	1	26	1	0	0	0	0	6.55	7.15	0.01	209.39	113.39	2.58771	20	14	18	14.3	9.9	72.7	47.5						0												0.01	129.74	0.01	130.87	147.63	#NUM!					74
94	1	0	26	1	0	0	1	0	3.28	0.71	0.01	204.1	100.66	1.89432	23	38	41	10.2	6.4	76.5	45.8	0.51	3.47	0.01	204.99	162.8	0	2.82	5.52	179	1.27	45	61	88	14	8.1	77.5	48.5	0.11	6.75	0.01	236.69	164.48	#NUM!	3.1	5.08	179	1.44	61
95	0	1	36	1	1	0	0	0	106.3	1.12	0.03	2.49	104.73	2.0086	38	52	27	14.9	9.2	77.6	51.7						0																	#NUM!
96	0	1	54	1	1	0	0	0	101	0.01	0.01	174.8	141.37	0	21	13	22	8.8	5.4	87.9	51.7	43.85	0.01	0.01	122.09	101	0	3.89	3.84	125	2.2	43	18	39	8	3.5	80.8	46.6	0.53	0.01	0.01	176.25	142.64	#NUM!	3.21	3.59	79	1.71	52
97	0	0	34	0	1	0	0	0	830	0.1	0.01	148.28	248.26	0	22	19	26	11.6	7.2	87.8	50.1	0.56	2.67	0.01	124.32	277.43	0	2.43	3.92	93	0.99	237	55	278	14.1	5.5	79.5	44.6						#NUM!
98	1	1	32	1	1	0	0	0	69.72	4.74	0.01	65.74	50.14	0	24	20	24	4.1		82.8	46.2	6.57	7.4	0.01	135.97	102.44	0	3.8	4.89	94	1.1	101	95	179	7.6	3.5	79.9	44.5	0.01	3.48	0.01	350.76	228.84	#NUM!	4.11	4.39	91	0.89	91
99	0	1	55	1	1	0	1	0	315	0.01	0.01	1.77	38.01	0	21	21	24	5.6	2.8	71.4	43	23.65	2.19	0.01	1.71	9.95	0	3.13	4.67	130	1.23	45	44	112	8.3	4.2	67.2	41.5	1.42	6.03	0.01	1.73	18.57	#NUM!	2.13	4.52	133	0.91	69
100	1	1	30	0	1	0	0	0	275	0.01	0.01	210.69	358.36	0	16	10	16	12.8	8.4	82.3	52.4						0												1.55	0.01	0.01	96.19	80.68	#NUM!					65
101	1	1	28	1	1	0	0	0	275	0.01	0.01	210.69	358.36	0	16	10	16	12.8	8.4	82.3	52.4						0												1.55	0.01	0.01	96.19	80.68	#NUM!	1.62	4.1	124	0.65	65
102	1	1	38	1	0	0	1	0	2.23	0.01	0.01	6.17	302.83	0	24	32	24	14	9.6	75.6	47	1.87	0.01	0.01	2.49	115.3	0	2.89	5.19	161	0.99	60	59	53	5.7	3.1	73	44	0.02	7.28	0.01	2.31	141.83	#NUM!	2.52	4.81	150	0.83	56
103	0	0	30	1	0	0	1	0	64.58	0.01	0.01	113.96	53.71	1.92065	31	89	48	13.6	9.2	84.2	51.8	0.31	4.7	0.01	254.94	167.76	0	2.89	5.39	103	1.29	209	349	439	9.9	4	76.4	47.7						#NUM!
104	0	1	43	0	1	0	0	0	4.66	0.01	0.01	277.88	214.67	0	15	10	10	10.3	6.4	81.8	47.8	0.52	3.02	0.01	134.52	150.06	0	2.55	3.73	142	0.86	61	59	39	6.6	3.8	80.2	42.9	0.01	70.71	0.01	143.97	593.67	#NUM!	2.07	3.9	150	0.93	45
105	0	1	48	1	1	0	0	0	40.31	0.01	0.01	10.96	179.39	0								3.63	0.01	0.01	5.19	239.63	0	2.88	3.92	74	1.21	30	36	27	7.8	4.5	72.6	44.8	0.01	70.14	0.01	8.87	155.24	#NUM!					37
106	1	1	36	1	1	0	1	1	696	0.01	0.01	2.89	146.35	0	24	25	30	21.4	14.5	81.7	46.9	5.53	0.01	0.01	2.66	104.82	0	3.2	5.68	78	1.02	42	49	52	19.8	11.3	78.6	45.9	0.11	1.2	0.01	3.53	83.2	#NUM!	3.7	5.42	88	0.89	39
107	0	1	45	0	1	0	0	0	400	1.43	0.01	232.79	124.61	0	19	12	10	5.7	2.6	76	49.1	1.08	9.73	0.01	241.69	146.13	0	1.94	3.51	80	0.65	79	20	44	5.9	2.3	66.8	42.6	0.21	4.13	0.01	73.59	63.15	#NUM!	2.37	3.97	62	0.63	52
108	0	0	50	1	1	0	0	0	832	0.01	0.01	2.86	186.75	0													0																	#NUM!
109	1	1	29	0	1	0	0	0	435	0.01	0.01	11.7	63.32	0	24	33	14	18.1	12.2	76.9	48.2	532	0.01	0.01	161.05	220.92	0	2.53	4.19	116	0.75	25	25	12	7.5	4.2	74.5	41.7	6.89	1	0.01	139.24	124.19	#NUM!	1.9	3.66	86	0.62	36
110	0	1	39	1	1	0	0	0	1050	2.61	0.01	57.48	51.61	0	18	21	14	12	8.2	78.7	50.3						0																	#NUM!
111	0	1	46	1		0	1	0	40.7	0.01	0.01	278.85	247.54	0													0																	#NUM!
112	1	1	44	0	1	0	0	0	0.6	259.94	0.01	19.7	372.65	0	27	18	15	5.5	3.3	79.8	45.4	0.05	50.35	0.01	10.81	184.29	0	3.01	4.32	104	1.54	50	39	42	6	3.7	76.7	44.1						#NUM!
113	1	1	42	0	1	0	1	0	94	0.01	3.43	2.49	210.29	0	16	11	11	16.6	11.3	74.5	42.1	3.1	0.01	0.32	1.22	73.15	0	2.49	3.44	170	0.87	52	43	23	15.7	9.9	74.6	43.6	0.41	9.27	0.2	1.58	138.26	#NUM!
114	0	1	33	1	1	0	0	0	7865	0.01	10.5	1.79	126.55	0	18	17	29	13.3	8.8	83.3	48.8	3106	0.01	8.6	1.73	136.71	0	2.97	5.18	97	1.25	93	149	93	12.8	7.7	82.5	47.1	336	0.01	4.11	2.4	86.78	#NUM!	2.8	4.75	101	1	59
115	1	1	32	1	1	0	1	0	1.69	0.01	0.01	7.06	95.22	0	22	24	29	8.6	5.3	76.5	46.7	1.42	0.01	0.01	10.83	135.64	0	5.82	5.41	90..0	0.97	64	75	113	11.4	6.2	74.8	46.9	0.01	32.95	0.01	289.87	188.19	#NUM!	3.07	4.93	105	1.2	53
116	1	0	55	1	1	0	1	0	1.4	0.01	0.01	90.34	404.72	0	44	78	38	15.8	10.1	75.8	49.3	0.05	1.79	0.01	46.09	138.13	0	4.38	5.03	167	1.42	30	37	88	11.2	6.7	79.5	50.9						#NUM!
117	0	1	42	1	1	0	0	0	5.57	0.01	1.39	2.18	56.79	0								1.41	0.01	0.9	1.53	3.98	0	3.1	4.76	75	0.92	145	179	81	10.6	5.2	72.3	45.7						#NUM!
118	1	1	34	1	1	0	0	0	30.85	0.01	0.01	2.96	205.65	0	23	11	21	7.3	4.5	73	47.4	0.53	0.38	0.01	2.24	124.65	0	2.31	4.57	115	0.85	75	42	79	9.2	5.9	72.8	44.8	0.01	36.49	0.01	2.83	357.49	#NUM!	1.95	4.84	131	0.91	37
119	0	1	43	1	1	0	0	0	2.97	0.01	0.01	235.23	216.08	2.26717	23	18	32	11.1	7.7	82.1	45						0																	#NUM!
120	0	1	30	1	0	0	1	0	48.09	5.79	0.11	1.56	73.26	2.60097								10.55iu	2.13	1.30sc	1.39sc	8.81sc	0	2.89	4.69	153	1.41	45	35	94	16.2	10.1	85.6	48.8	2.94iu	2.32	1.31sc	1.41sc	8.25sc	#NUM!	2.47	4.4	169	1.38	32
121	1	1	32	1	0	0	1	0	379	0.01	0.01	249.97	196.83	2.33846	12	14	49	7	3.7	74.3	47.6	0.69	0.01	0.01	239.72	202.83	0	2.36	4.91	141	1.2	233	176	437	8.9	4	69.8	43.3	0.12	6.77	0.01	135.65	104.43	#NUM!	2.4	4.59	151	0.91	137
122	1	1	35	1	1	0	1	1	1131	0.01	0.01	2.32	144.39	0	25	35	22	28.2	20	83.4	51.5	585	0.01	0.01	3.01	35.29	0																	#NUM!
123	1	0	47	1	1	0	0	0	99.76	0.01	0.01	73.96	187.6	0								0.73	0.01	0.01	81.19	65.64	0	3.88	5.23	140	1.91	32	38	50	6.2	3.7	75.7	46	0.07	6.86	0.01	54.88	95.32	#NUM!	3.53	4.84	186	1.78	27
124	1	1	48	1	1	0	0	0	1.36	1.58	0.01	390.53	22.52	0	21	25	13	17.5	11	74.3	49.3						0																	#NUM!
125	1	1	39	1	1	0	1	0	1.14	0.01	0.01	214.78	48.15	0	20	22	22	18.9	12.1	78	47.5	0.31	1.35	0.01	295.12	31.06	0	3.37	4.81	79	1.27	128	151	149	12.1	6.2	69.3	41.1	0.01	92.46	0.01	211.99	11.26	#NUM!	4.59	4.54	113	1.84	55
126	0	1	33	1	0	0	1	0	1.31	1.4	0.01	169.6	94.46	2.43775	21	44	107	12.5	8.2	83.9	49.3	0.62	4.86	0.01	227.15	181.42	0	5.12	5.01	189	1.41	29	27	70	8.4	5.1	78.3	47.8	0.18	7.09	0.01	223.51	121.69	#NUM!	3.46	5.31	142	1.14	39
127	0	1	59	1	1	0	0	0	4.9	167.81	0.01	2.07	88.62	0	25	18	30	16	10.2	75.2	46.3	1.66	234.83	0.02	2.31	228.37	0	6.24	5.18	117	1.32	34	28	25	17.6	13.3	76.5	47.4						#NUM!
128	0	1	22	1	1	0	0	0	322	0.82	0.37	1.95	125.44	0	19	22	16	72.3	47.3	72.3	47.3						0												0.69	2.8	0.18	2.7	146.71	#NUM!	2.23	3.95	159	0.78	31
129	0	1	33	1	1	0	1	0	290	0.01	0.01	56.06	42.4	0	25	27	19	6	3.7	76.9	46.3						0												0.57	5.67	0.01	113.82	74.28	#NUM!	2.87	4.23	61	0.79	41
130	1	1	26	1	0	0	0	0	730	0.01	0.01	265.98	85.32	3.11059	15	28	24	7.6	4.4	82.6	47.4	41.04	1.12	0.01	174.43	50.75	2.75051	2.4	5.18	120	1.17	67	165	116	9.6	4.7	76.8	44.5	1.01	0.8	0.01	74.35	48.1	1.99432	2.22	5.04	107	1.05	24
131	1	1	28	1	0	0	0	0	478.57	0.01	0.01	109.88	69.33	3.52504													0												1.12	6.27	0.01	135.07	159.63	#NUM!	2.61	4.83	123	1.59	29
132	0	1	31	0	0	0	0	0	15.71	0.01	0.01	69.13	49.88	0	22	10	10	7.2	4.4	78.4	44.2						0												0.9	0.01	0.01	92.92	85.74	2.00432	2.47	3.98	120	1	44
133	0	1	32	1	1	0	0	0	362	0.01	0.01	203.1	186.33	0	33	55	55	11.9	8	72.3	46.6	35.39	0.62	0.01	110.61	42.77	0	4.54	5.18	226	1.63	78	139	77	13.3	8.4	74.4	47.8	11.42	0.01	0.01	182.87	160.69	#NUM!	4.54	5.26	220	1.56	79
134	1	0	62	1	1	0	0	0	580	0.01	0.01	15.67	184.92	0								465	0.01	0.01	10.14	279.15	0	2.77	4.46	98	0.61	30	21	19	11	6.3	69.4	46.8	0.56	0.01	0.01	5.88	349.79	#NUM!	3.18	4.69	119	0.68	38
135	0	1	48	1	0	0	1	0	1.04	0.62	0.01	3.35	203.6	0								0.41	3.55	0.01	2.12	38.86	0	3.55	4.74	124	1.63	37	31	48	10.1	5.6	77	46.6	0.04	1.83	0.01	3.22	59.78	#NUM!
136	0	1	33	1	0	0	0	0	437	0.01	0.01	183.37	36.371	3.62634	29	41	18	11	6.9	77.9	51.9	108	0.01	0.01	131.73	135.64	0	3.33	5.12	123	1.26	70	91	38	10.7	6.2	77.3	40.4	0.01	9.75	0.01	175.19	137.18	#NUM!	4.74	5.09	123	1.78	51
137	0	1	30	0	0	0	0	0	400	0.01	0.01	83.5	58.48	3.2833	22	10	15	17.8	11.5	79.6	48.2						0																	#NUM!
138	0	0	34	1	0	0	0	0	506	1.98	0.01	36.11	92.71	3	21	13	17	17.1	11.4	84.2	44	9.29	4.93	0.01	91.73	115.62	0	3.95	5.42	109	1.98	66	47	27	16.3	10.8	83.3	45.3	0.36	6.45	0.01	38.24	235.92	#NUM!	2.97	4.47	85	1.4	35
139	0	1	47	1	1	0	1	0	389	4.73	0.01	174.72	199.26	2.29447	22	24	26	7.2	3.4	75.7	46.3	26.66	2.76	0.01	254.48	148.8	0	10.25	4.89	246	1.11	19	20	26	7.1	4	80.3	48.8	7.48	1.53	0.01	113.04	96.44	#NUM!	3.5	4.93	96	0.7	36
140	0	1	53	1	1	0	0	0	1.25	0.01	0.01	2.74	95.53	0								0.63	0.01	0.01	2.49	58.46	0	2.5	4.54	54	0.82	26	12	32	8.4	5.2	72.6	44.5	0.08	0.32	0.01	2.33	35.3	#NUM!	3.22	4.16	56	1.07	30
141	1	0	39	1	0	0	0	0	15.12	0.01	0.01	83.06	45.29	3.3784	26	20	27	8.6	6	82.2	51.4	1.24	0.01	0.01	65.49	53.74	0	3.58	4.25	117	1.09	42	35	49	8.7	4.2	77.8	49.3	0.22	0.59	0.01	57.54	80.71	#NUM!	3.91	4.09	87	2.17	23
142	0	1	36	1	1	0	1	0	1.47	0.01	0.01	3.57	224.06	0	25	59	65	14.3	8.2	81.8	48.3	0.01	310.44	0.01	2.13	143.99	0	3.06	4.78	90	1.64	62	103	300	12.9	5.9	78.1	45.6						#NUM!
143	0	1	38	1		0	1	0	1.03	0.01	0.01	9.17	408.21	0	45	21	21	14.3	9.2	78.6	46.3	0.14	0.01	0.01	3.75	178.7	0	2.01	4.47	37	0.87	48	50	77	12.1	5.3	64.1	40.4						#NUM!
144	1	0	42	0	0	0	0	0	80.22	0.01	0.01	184.87	84.37	1.89376								1.4	0.01	0.01	372.39	302.76	0	3.54	4.32	63	0.74	38	45	31	6.9	3.7	77.9	43.6	0.01	2.46	0.01	160.48	113.13	1.99476					43
145	0	0	33	0	0	0	0	0	1.8	1.99	0.01	185.77	146.42	2.12385													0																	#NUM!
146	0	0	52	0		0	0	0	8	0.71				0	15	13	17	8.8	5.4	77.8	46.2	1.33	7.38	0.01	102.06	591.29	0	5.75	·4.38	99	1.29	53	53	59	11.6	6.1	73.2	42	0.03	9.05	0.01	57.55	130.27	#NUM!	3.82	4.43	106	1.64	116
147	0	0	50	1	1	0	0	0	86.02	0.01	0.01	165	147.84	4.43457								9.87	0.5	0.01	94.2	163.28	0																	#NUM!
148	1	1	27	0	0	0	0	0	749	0.01	0.01	72.44	177.78	3.95999	30	37	49	9.3	5.6	79	46.8						0												2.02	0.01	0.01	11.05	52.92	#NUM!	2.9	4.28	164	0.95	85
149	0	0	31	1	0	0	0	0	1.99	0.01	0.01	9.43	73.96	0	25	31	28	21	13.2	77.3	54						0																	#NUM!
150	1	1	41	1	1	0	0	0	591	0.01	0.01	2.98	152.25	0	20	23	20	7.8	4.5	81.8	48.8						0																	#NUM!
151	1	0	53	0	0	0	0	0	1.27	7.29	0.01	291.59	163.86	0	27	20	15	7.6	4.7	83.2	47						0																	#NUM!
152	0	0	43	0		0	0	0	23.28	0.01	0.01	215.56	155.89	0	63	145	29	7.4	4	78.8	47.1	1.29	0.01	0.01	215.84	176.74	0	2.02	3.65	88	0.59	69	77	53	6.3	2.7	66.5	42.8						#NUM!
153	1	1	43	1	1	0	0	0	7	0.01	0.01	20.98	115.22	1.93551	25	25	25	12.1	8.2	81.7	47.9	0.11	5.05	0.01	27.71	256.19	0	2.86	4.94	122	1.2	59	108	65	12.2	7.2	74.1	45.5						#NUM!
154	0	0	51	1	1	0	1	0	1776	0.01	0.01	82.99	122.73	3.38202	17	10	13	3.6	1.7	76.1	46.8	2485	0.01	0.01	67.53	125.69	2.33846	3.6	3.71	151	1.09	38	53	33	8.3	4.3	74	45.9	1037	0.01	0.01	104.52	91.05	#NUM!	6.06	3.9	224	1.56	20
155	0	0	38	1	1	0	0	1	377	0.01	0.01	233.15	59.22	0								155	0.01	0.01	187.91	301.22	0	2.31	4.51	114	0.6	35	48	32	14.9	8.9	73	45.1	1.54	5.33	0.01	137.31	130.55	#NUM!	1.83	4.28	103	0.6	38
156	0	0	30	1	0	0	0	0	1648	0.01	0.01	264.51	203.67	3.8704	17	17	14	14.5	9.2	75.2	49.5						0												0.21	0.93	0.01	210.56	144.34	#NUM!					58
157	0	0	52	1	0	0	1	0	0.6	8.24	0.01	280.55	170.02	2.51587	18	19	20	17.4	7.1	70.5	46.6	0.36	3.87	0.01	141.15	70.81	0	6.6	4.47	160	1.66	18	14	11	24.3	15.4	69.5	46.7						#NUM!
158	1	0	43	0	1	0	0	0	692	0.01	0.01	209.59	265.75	3.36549	26	14	21	5.3	2.8	67.5	38.3	0.14	9.11	0.01	81.48	122.9	0	3.23	3.71	68	0.89	83	51	101	12.5	6.6	71.2	44.7						#NUM!
159	1	1	30	0	1	0	1	0	1235	0.01	0.01	3.29	140.88	0								441	0.01	0.01	2.17	95.49	0	3.91	4.23	164	1.07	116	158	135	8.5	4.3	79.6	47.8	11.37	0.01	0.01	3.67	118.21	#NUM!	3.97	3.98	170	1.31	124
160	1	1	30	1	1	0	0	0	70.72	0.01	0.01	165.51	99.17	0	21	11	12	28.7	14.8	74.4	49.5	1.49	0.01	0.01	148.01	91.52	0	3.16	4.29	92	1	44	34	23	21.3	9.9	73.2	44.1						#NUM!
161	1	0	37	1	0	0	1	0	54.87	0.01	0.01	125.43	62.9	4.25042	22	34	31	12.9	8.6	76	46.1						0												2.13	0.01	0.01	89.09	188.56	#NUM!	3.85	4.83	117	1.05	23
162	1	0	39	0	0	0	0	0	1.59	0.01	0.01	120.88	114.25	0	15	10	11	6.6	3	69.9	45.2	0.22	7.99	0.01	247.02	173.95	0	3.3	4.14	107	0.8	125	182	115	9.8	4.6	74.5	46.5						#NUM!
163	0	0	45	1	0	0	1	0	3.49	0.19	0.01	159.62	73.86	2.75128	27	44	144	20.5	13	73.7	47.1	0.12	1.57	0.01	177.51	107.31	0	4.04	4.64	141	1.37	49	119	155	13.3	7.7	70.4	42.1						#NUM!
164	1	1	41	0	0	0	0	0	70.8	0.01	0.01	47.65	141.16	0													0																	#NUM!
165	0	1	37	0	1	0	0	0	254	0.01	0.01	94.24	112.16	0	19	20	15	8.4	3.9	73	46.6	184	0.01	0.01	67.61	196.03	0	1.56	3.59	103	0.67	45	37	24	9.5	4.3	66	40.4	1.34	1.55	0.01	54.38	117.84	#NUM!	2.46	3.95	111	0.89	48
166	0	0	45	0	0	0	0	0	31.13	0.41	0.01	134.55	227.92	0								8.13	0.01	0.01	80.75	253.22	0	2.21	3.64	98	0.95	39	49	24	9.3	4.6	73.1	44.6	1.18	0.01	0.01	52.19	140.18	#NUM!	1.86	3.26	95	0.8	46
167	0	1	32	1	0	0	0	0	453	0.01	0.01	44.83	89.12	0								1.09	0.01	0.01	24.68	167.87	0	2.9	4.05	76	1.5	87	150	150	11.2	5.9	72.4	47.4	0.01	5.75	0.01	7.49	145.64	#NUM!	3.13	3.99	61	1.95	66
168	0	0	32	1		0	0	0	2126	0.01	0.01	103.45	99.87	3.55751	37	77	26	14.3	8.9	75.8	48.1	1.65	0.01	0.01	175.07	123.28	0	2.53	5.56	101	1.05	183	445	181	12.8	7.4	75	45.7	0.55	1.38	0.01	267.6	92.78	#NUM!	2.2	5.22	92	0.81	42
169	0	0	25	0	0	0	0	0	55	3.12				2.6149								0.01iu	2.53	0.33sc	0.03sc	8.94sc	0	2.05	4.37	126	0.88													#NUM!
170	1	0	36	1	0	0	1	0	7.81	0.01	0.01	4.6	116.76	0	42	83	41	11	6.4	71.9	46.1						0																	#NUM!
171	1	0	32	1	0	0	0	0	96.35	3.12	0.01	131.87	124.95	3.28556	23	20	19	19	12.8	75.3	48.7	1.35	6.04	0.01	108.22	164.03	0	1.93	5.2	91	0.72	71	94	58	9.6	5.2	75.5	47.6	0.01	2.94	0.01	69.92	173.13	1.92428	2.44	4.86	100	0.88	66
172	0	0	52	1	0	0	0	0	288	0.01	0.01	41.54	77.16	0	28	33	20	8.7	4.6	74.1	41.2	0.34	2.9	0.01	20.14	122.48	0	2.44	4.58	38	0.75	27	35	34	8.7	6.2	74.8	43.4						#NUM!
173	0	0	39	0	0	0	0	0	47.84	0.01	0.01	82.16	77.68	3.48144	20	14	15	7.3	4.5	82.5	46.5	0.44	32.65	0.01	173.39	140.16	0	2.19	3.97	131	0.7	101	91	42	8.5	5.1	76.6	41						#NUM!
174	0	0	33	1	0	0	0	0	12.89	0.01	0.01	253.08	206.32	0	32	27	20	12.6	7.7	77.1	49.8						0																	#NUM!
175	0	0	27	0	1	0	0	0	10.88	0.01	0.01	7.37	255.83	0								2.21	2.52	0.01	4.02	119.23	0	2.82	4.85	150	0.87	72	86	29	7.2	4.3	75.6	44.3	0.44	73.18	0.01	159.8	134.92	#NUM!	2.98	4.76	184	0.93	42
176	1	0	40	1	0	0	0	0	40.62	0.01	0.01	12.55	137.15	3.50106	18	22	20	6.8	4.1	77.2	47.2						0																	#NUM!
177	0	0				0	0	0	1411	0.01	0.04	2.45	246.12	0	18	19	27	13.8	9.3	74.9	48.7						0																	#NUM!
178	0	0	47	1	1	0	0	0	136	0.01	0.01	3.21	171.25	0	28	57	23	7	4.4	74.9	47.5	1.1	0.01	0.01	1.74	21.95	0	2.86	4.48	118	1.08	35	31	50	8.8	5.4	73	45.3	0.54	0.01	0.01	1.96	24.21	#NUM!	2.28	4.1	132	1.38	45
179	0	0	40	1	0	0	0	0	1.11	2.55	0.01	6.67	176.07	0								1.39	1.45	0.01	6.84	159.32	0	4.06	4.82	207	1.82	102	137	229										#NUM!
180	0	1	54	0	1	0	0	0	383.82	0.01	0.01	64.3	163.76	0													0												0.43	0.01	0.01	60.05	238.83	#NUM!	1.74	3.19	45	0.5	99
181	0	1	48	1	1	0	0	0	12.59	2.56	0.01	116.63	88.92	0								1.36	9.27	0.01	175.75	148.7	0	2.87	4.31	162	0.63	32	13	47	8.4	4.6	72.1	42.4	0.51	9.58	0.01	148.84	88.35	#NUM!	3.63	4.43	131	0.71	26
182	0	1	33	0	0	0	0	0	16500	0.01	0.01	139.48	153.71	3.88986													0																	#NUM!
183	1	1	34	1	0	0	0	0	41.52	0.01	0.01	5.02	22.62	3.08636	27	27	23	14.5	9.4	80.1	47.4						0												6.99	0.01	0.01	4.2	206.16	#NUM!	3.27	4.78	103	1.43	44
184	0	1	45	1	0	0	0	0	8.74	0.01	0.01	63.94	54.58	0	19	22	18	8.6	3.6	76.7	48.2	1.28	1.33	0.01	85.65	133.73	0	2.99	4.32	161	0.87	20	24	49	9.4	5.6	76.9	45.5						#NUM!
185	0	1	44	1	0	0	0	0	64.03	0.01	0.01	108.77	183.83	3.42488								2.22	1.18	0.01	169.85	262.47	0	1.87	5.11	108	1.11	93	80	65	12.5	7.3	70.9	44.4						#NUM!
186	0	1	40	1	0	0	0	0	9.5	0.16	0.01	96.68	61.89	2.05308	32	61	52	14.1	8.9	76.2	49	1.77	0.01	0.01	67.45	68.17	0	4.93	5.04	164	1.58	82	148	140	10.3	4.8	79.2	49.3						#NUM!
187	1	0	39	1	0	0	1	0	1.06	0.01	0.26	0.02	9.28	0													0	0.02	0.01	0.01	1.61	41	41	73	10.6	6.6	77.3	45.9	0.01	27.92	0.01	26.24	105.26	#VALUE!	4.91	4.95	197	1.99	27
188	0	1	47	0	0	0	0	0	424	0.01	0.01	67.96	39.35	4.06446	23	13	13	11.7	7.3	73.3	40.9						0												1.13	0.01	0.01	88.28	106.9	#NUM!	4.66	4.13	195	1.29	31
189	0	1	35	1	0	0	0	0	322	5.97	0.01	422.98	216.31	5.13672	26	40	46	10.8	6.8	80	46.5	1.12	7.47	0.01	117.12	74.83	0	3.41	4.86	103	1.31	47	52	52	11.4	7.1	74	46.3						#NUM!
190	0	1	30	1	0	0	0	0	8.14	0.19	0.01	38.05	117.38	0	89	147	61	9.4	5.8	75.5	48.2						0																	#NUM!
191	0	0	47	1	1	0	1	0	63.98	0.01	0.01	2.43	108.44	0	47	49	68	12.5	7.8	69.8	43.4	1.01	0.01	0.01	2.4	79.34	0	4.34	4.62	144	1.62	16	22	35	11.6	5.9	77	45.1	0.01	1.93	0.01	2.76	125.8	#NUM!	2.44	4.52	130	0.74	24
192	0	1	47	1	0	0	0	0	128.58	0.01	0.01	142.68	151.62	0	19	32	22	38.6	27.1	75.7	47.3						0																	#NUM!
193	0	0	43	0	0	0	0	0	134.81	0.01	0.01	166.61	247.32	3.42975	16	13	23	9	5.4	79.9	50.8	0.22	1.27	0.01	59.94	235.29	2.66181	2.08	4.23	60	0.84	191	237	400	10	4.1	71.9	45.5						#NUM!
194	0	0	45	1		0	0	0	72.98	0.01	0.01	128.2	138.79	3.55991	25	31	26	7.5	4.6	74.8	45.4	17.94	0.01	0.01	141.01	116.41	0	1.99	4.23	74	0.9	55	26	89	8.5	3.4	65.9	37.9						#NUM!
195	0	0	31	1	0	0	0	0	488	0.34	0.01	147.43	225.15	2.49415	18	27	42	11.5	7.4	75.2	50						0												0.52	0.01	0.01	79.24	92.35	#NUM!	2.6	5.03	74	1.28	53
[truncated: 63 more columns]

## Sheet: codebook
Variable name	Meaning	Categorical variable
Consolidate	Whether to consolidate with IFN for more than 3 months after response	0= no； 1=yes
id	Serial Number
vaccine	Receive vaccination after response
AGE	Age
SEX	Sex	1=male; 0=female
NAs	Use Nucleos (t)ide Analogues or not	1=yes;0=no
Cirrhosis	With or without liver cirrhosis	1=yes;0=no
Fatty liver	With or without fatty liver	1=yes;0=no
Splenomegaly	With or without enlarged spleen	1=yes;0=no
HBsAg	Hepatitis B Surface Antigen (ng/mL) at baseline
HBsAb	Hepatitis B Surface Antibody(mIU/mL) at baseline
HBeAg	Hepatitis B e Antigen (NcU/mL) at baseline
HBeAb	Hepatitis B e Antibody (NcU/mL) at baseline
HBcAb	Hepatitis B Core Antibody (NcU/mL) at baseline
DNA	HBV DNA (log10 IU/mL) at baseline
AST	Aspartate Aminotransferase (U/L) at baseline
ALT	Alanine Aminotransferase (U/L) at baseline
Y-GT	Gamma-Glutamyl Transferase (U/L) at baseline
TBIL	Total Bilirubin (umol /L) at baseline
IBIL	Indirect Bilirubin (umol /L) at baseline
TP	Total Protein (g/L) at baseline
Alb	Albumin (g/L) at baseline
12HBsAg	Hepatitis B Surface Antigen (ng/mL) at 12 weeks
12HBsAb	Hepatitis B Surface Antibody(mIU/mL) at 12 weeks
12HBeAg	Hepatitis B e Antigen (NcU/mL) at 12 weeks
12HBeAb	Hepatitis B e Antibody (NcU/mL) at 12 weeks
12HBcAb	Hepatitis B Core Antibody (NcU/mL) at 12 weeks
12HBV DNA	HBV DNA (log10 IU/mL) at 12 weeks
12WBC	White Blood Cell (10 ^12 /L) at 12 weeks
12RBC	Red Blood Cell (10 ^12 /L) at 12 weeks
12PLT	Platelet (10 ^9 /L) at 12 weeks
12LYM	Lymphocyte (10 ^9 /L) at 12 weeks
12AST	Aspartate Aminotransferase (U/L) at 12 weeks
12ALT	Alanine Aminotransferase (U/L) at 12 weeks
12Y-GT	Gamma-Glutamyl Transferase (U/L)at 12 weeks
12TBIL	Total Bilirubin (umol /L)at 12 weeks
12IBIL	Indirect Bilirubin (umol /L) at 12 weeks
12TP	Total Protein (g/L) at 12 weeks
12Alb	Albumin (g/L) at 12 weeks
24HBsAg	Hepatitis B Surface Antigen (ng/mL) at 24 weeks
24HBsAb	Hepatitis B Surface Antibody(mIU/mL) at 24 weeks
24HBeAg	Hepatitis B e Antigen (NcU/mL) at 24 weeks
24HBeAb	Hepatitis B e Antibody (NcU/mL) at 24 weeks
24HBcAb	Hepatitis B Core Antibody (NcU/mL) at 24 weeks
24HBV DNA	HBV DNA (log10 IU/mL) at 24 weeks
24WBC	White Blood Cell (10 ^12 /L) at 24 weeks
24RBC	Red Blood Cell (10 ^12 /L) at 24 weeks
24PLT	Platelet (10 ^9 /L) at 24 weeks
24LYM	Lymphocyte (10 ^9 /L) at 24 weeks
24AST	Aspartate Aminotransferase (U/L) at 24 weeks
24ALT	Alanine Aminotransferase (U/L) at 24 weeks
24Y-GT	Gamma-Glutamyl Transferase (U/L)at 24 weeks
24TBIL	Total Bilirubin (umol /L)at 24 weeks
24IBIL	Indirect Bilirubin (umol /L) at 24 weeks
24TP	Total Protein (g/L) at 24 weeks
24Alb	Albumin (g/L) at 24 weeks
c12sAg	The change in HBsAg from week 12 to the baseline value
c24sAg	The change in HBsAg from week 24 to the baseline value
c12HBcAb	The change in HBcAb from week 12 to the baseline value
c24HBcAb	The change in HBcAb from week 24 to the baseline value
zyHBsAg	Hepatitis B Surface Antigen (ng/mL) at the time of response
zyHBsAb	Hepatitis B Surface Antibody(mIU/mL) at the time of response
zyHBeAg	Hepatitis B e Antigen (NcU/mL) at the time of response
zyHBeAb	Hepatitis B e Antibody (NcU/mL) at the time of response
zyHBcAb	Hepatitis B Core Antibody (NcU/mL) at the time of response
zyHBV DNA	HBV DNA (log10 IU/mL) at the time of response
zyWBC	White Blood Cell (10 ^12 /L) at the time of response
zyRBC	Red Blood Cell (10 ^12 /L) at the time of response
zyPLT	Platelet (10 ^9 /L) at the time of response
zyLYM	Lymphocyte (10 ^9 /L) at the time of response
zyAST	Aspartate Aminotransferase (U/L)at the time of response
zyALT	Alanine Aminotransferase (U/L) at the time of response
zyY-GT	Gamma-Glutamyl Transferase (U/L)atat the time of response
zyTBIL	Total Bilirubin (umol /L)at the time of response
zyIBIL	Indirect Bilirubin (umol /L) at the time of response
zyTP	Total Protein (g/L) at the time of response
zyAlb	Albumin (g/L) at the time of response
sfHBsAg	Hepatitis B Surface Antigen (ng/mL) at Follow-up Visit
sfHBsAb	Hepatitis B Surface Antibody(mIU/mL) at Follow-up Visit
sfHBeAg	Hepatitis B e Antigen (NcU/mL) at Follow-up Visit
sfHBeAb	Hepatitis B e Antibody (NcU/mL) at Follow-up Visit
sfHBcAb	Hepatitis B Core Antibody (NcU/mL) at Follow-up Visit
sfHBV DNA	HBV DNA (log10 IU/mL) at Follow-up Visit
sfWBC	White Blood Cell (10 ^12 /L) at Follow-up Visit
sfRBC	Red Blood Cell (10 ^12 /L) at Follow-up Visit
sfPLT	Platelet (10 ^9 /L) at Follow-up Visit
sfLYM	Lymphocyte (10 ^9 /L) at Follow-up Visit
sfAST	Aspartate Aminotransferase (U/L)at Follow-up Visit
sfALT	Alanine Aminotransferase (U/L) at Follow-up Visit
sfY-GT	Gamma-Glutamyl Transferase (U/L) at Follow-up Visit
sfTBIL	Total Bilirubin (umol /L)at Follow-up Visit
sfIBIL	Indirect Bilirubin (umol /L) at Follow-up Visit
sfTP	Total Protein (g/L) at Follow-up Visit
sfAlb	Albumin (g/L) at Follow-up Visit
tzHBsAg	Hepatitis B Surface Antigen (ng/mL) at IFN Discontinuation
tzHBsAb	Hepatitis B Surface Antibody(mIU/mL) at IFN Discontinuation
tzHBeAg	Hepatitis B e Antigen (NcU/mL) at IFN Discontinuation
tzHBeAb	Hepatitis B e Antibody (NcU/mL) at IFN Discontinuation
tzHBcAb	Hepatitis B Core Antibody (NcU/mL) at IFN Discontinuation
tzWBC	White Blood Cell (10 ^12 /L) at IFN Discontinuation
tzRBC	Red Blood Cell (10 ^12 /L) at IFN Discontinuation
tzPLT	Platelet (10 ^9 /L) at IFN Discontinuation
tzLYM	Lymphocyte (10 ^9 /L) at IFN Discontinuation
tzAST	Aspartate Aminotransferase (U/L)at IFN Discontinuation
tzALT	Alanine Aminotransferase (U/L) at IFN Discontinuation
tzY-GT	Gamma-Glutamyl Transferase (U/L) at IFN Discontinuation
tzTBIL	Total Bilirubin (umol /L)at IFN Discontinuation
tzIBIL	Indirect Bilirubin (umol /L) at IFN Discontinuation
tzTP	Total Protein (g/L) at IFN Discontinuation
tzAlb	Albumin (g/L) at IFN Discontinuation
STATE	Whether HBsAg-RS Occurs	1=yes;0=no
TIME	Follow-up duration (days)
TIME2	Follow-up duration (weeks)
